# Supplementary material for: NAT10-mediated ac4C modification of Lipin1 mRNA contributes to the pathogenesis of PWMI
Source: JCI Insight. 2025 Aug 8;10(15):e193712. doi: 10.1172/jci.insight.193712 (PMC12333955; doi:10.1172/jci.insight.193712)
Supplement: Supporting data values [file jciinsight-10-193712-s153.xlsx]

## Sheet: Figure1C
	Sham			HI (L)			HI (R)
P3+7	16.973	15.6	18.538	17.067	16.773	16.847	12.067	13.773	14.847
P3+14	34.121	34.809	40.566	38.063	35.877	35.091	30.063	29.877	26.091
P3+28	54.933	52.896	51.595	52.495	51.992	51.33	32.495	38.992	31.33

## Sheet: Figure1E
	Sham			HI (L)			HI (R)
P3+3	0	0	0	0	0	0	0	0	0
P3+7	0	0.030671	0.0625	0.0379	0	0.0487	0	0	0
P3+14	0.169592	0.118379	0.156114	0.12175	0.141951	0.157964	0.02175	0.021951	0
P3+21	0.958548	0.807195	0.78735	0.859953	0.812683	0.777627	0.659953	0.612683	0.477627
P3+28	1.30747	1.32691	1.11665	1.09584	1.17097	0.937135	0.995836	0.970973	0.907135

## Sheet: Figure1G
Sham		PWMI
X	Y	X	Y
0.6235	0.7258	1.077	0.8871
1.0495	0.826	0.736	0.8205
1.058	0.7432	0.728	0.7736
1.069	0.8169	0.5785	0.7379
1.1795	0.8191	0.53	0.665
0.62	0.7617	0.5205	0.8001
0.5125	0.666	0.4905	0.7376
0.4835	0.7805	0.4975	0.6876
0.37	0.7385	0.524	0.8226
0.309	0.5583	0.643	0.787
0.3845	0.751	0.623	0.7
0.672	0.7972	1.0935	0.8967
0.751	0.7613	1.1795	0.8625
0.4645	0.7043	0.7255	0.7377
0.8695	0.813	0.6555	0.8043
0.9285	0.857	0.6845	0.7674
0.3665	0.6379	0.7425	0.8027
0.254	0.5331	0.7645	0.7216
0.474	0.7128	0.6925	0.7896
0.74	0.7818	0.6565	0.7589
0.5905	0.698	0.71	0.7772
0.54	0.7008	1.0855	0.8997
0.6735	0.7956	0.957	0.8792
0.668	0.7971	0.4895	0.8297
0.7225	0.7422	0.767	0.8355
0.8965	0.835	1.0735	0.8901
0.769	0.7042	0.727	0.7585
0.51	0.6057	0.629	0.8622
0.532	0.7214	0.765	0.8177
0.507	0.7037	0.6845	0.8101
0.3365	0.6074	0.573	0.7839
0.364	0.6488	0.7565	0.7661
0.5535	0.7029	0.842	0.8658
0.474	0.6845	0.486	0.7038
0.3475	0.5609	0.7095	0.8123
0.836	0.7005	0.779	0.9442
1.0095	0.7865	0.7355	0.8829
0.6965	0.7542	0.7175	0.8697
0.639	0.7341	0.6285	0.7058
0.5375	0.6985	0.724	0.7395
0.5365	0.7192	0.461	0.8306
0.518	0.7348	0.469	0.7085
0.4635	0.6698	0.6275	0.8468
0.5555	0.7233	0.57	0.7857
0.7335	0.7111	0.506	0.8135
0.675	0.687	0.4285	0.8232
0.465	0.654	0.6285	0.8022
0.546	0.6485	0.65	0.9129
0.5875	0.6396	0.672	0.8463
0.497	0.5772	0.846	0.8668

## Sheet: Figure1H
Sham	PWMI
0.681467	0.791348
0.703591	0.807462
0.679203	0.860491

## Sheet: Figure1I
Sham	PWMI
72	45
81	30
86	55

## Sheet: Figure1K
	Sham			HI (L)			HI (R)
P3+7	9.9	9.1	10.4	9.9	8.7	9.4	7.3	7.9	6.2
P3+14	6.4	6.1	6.9	6.7	6.5	7	7.7	8	7.9
P3+21	4.7	4.2	4.9	4.9	4.5	5.2	5.9	6.7	5.8
P3+28	2.7	1.4	1.8	2.7	1.6	1.9	5.8	5.4	4.7

## Sheet: Figure1M
	Sham			HI (L)			HI (R)
P3+1	0.525017	0.758365	0.565224	0.562518	0.584012	0.6059	0.762518	0.584012	0.5059
P3+3	0.866675	1.03127	0.875384	0.94594	0.803847	0.857888	0.64594	0.803847	0.657888
P3+7	1.04442	1.25739	1.02689	1.09949	1.08809	1.16003	0.799494	0.488091	0.460031
P3+14	0.789759	0.826658	0.830572	0.761934	0.854549	0.798459	1.06193	0.954549	0.898459
P3+21	0.575887	0.544938	0.655031	0.599161	0.591969	0.654962	0.799161	0.791969	0.650958
P3+28	0.305873	0.345594	0.374787	0.29292	0.397847	0.383747	0.79292	1.19785	0.783747

## Sheet: Figure2C
	Sham			PWMI
P3+1	0.967649	1.37204	0.90746	0.891032	1.05563	0.683069
P3+3	1.0041	1.48818	1.05094	0.755965	0.755172	0.583903
P3+7	0.8438	1.30083	0.983504	0.710516	0.723189	0.689877
P3+14	0.626548	0.796385	0.675833	0.230128	0.258295	0.173722
P3+21	0.634893	0.829191	0.696533	0.520907	0.507475	0.418409
P3+28	0.519084	0.422742	0.434887	0.355919	0.460759	0.433092

## Sheet: Figure2D
PA		DG
Sham	PWMI	Sham	PWMI
0.571635	0.908495	1.42713	2.57567
0.27976	0.859984	3.64414	2.02803
0.968585	1.15839	1.96398	0.353824
0.904254	1.20218	3.21177	0.647104
0.744091	1.01452	3.51342	0.719167
0.738945	1.33346	2.4956	0.621034

## Sheet: Figure2F
	Sham			PWMI
P3+7	2.27	2.15	2.49	1.46	1.76	1.85
P3+14	1.95	1.72	1.63	1.13	1.14	1.27
P3+21	2.16	1.93	1.73	1.34	1.55	1.48

[truncated: 71 more sheets: Figure2G, Figure2H, Figure2J, Figure3D, Figure3E, Figure3G, Figure3H, Figure3J, Figure3L, Figure3M, Figure3N, Figure4C, Figure4E, Figure4F, Figure4G, Figure4I, Figure4J, Figure5G, Figure5I, Figure5K …]
